# Supplementary material for: Quantifying Conformational Isomerism in Chain Molecules by Linear Raman Spectroscopy: The Case of Methyl Esters
Source: Molecules. 2021 Jul 27;26(15):4523. doi: 10.3390/molecules26154523 (PMC8348275; doi:10.3390/molecules26154523)
Supplement: Supplementary file 1 [file molecules-26-04523-s001.zip]

Archive with 1 entries (1 files):
- molecules-1301743-supplementary.pdf
